# Supplementary material for: Are Borrmann’s Types of Advanced Gastric Cancer Distinct Clinicopathological and Molecular Entities? A Western Study
Source: Cancers (Basel). 2021 Jun 21;13(12):3081. doi: 10.3390/cancers13123081 (PMC8234739; doi:10.3390/cancers13123081)
Supplement: Supplementary file 1 [file cancers-13-03081-s001.zip]

Archive with 1 entries (1 files):
- cancers-1268677-supplementary.pdf
